# Supplementary material for: Identifying genetic variants and pathways associated with extreme levels of fetal hemoglobin in sickle cell disease in Tanzania
Source: BMC Med Genet. 2020 Jun 5;21:125. doi: 10.1186/s12881-020-01059-1 (PMC7275552; doi:10.1186/s12881-020-01059-1)
Supplement: Supplementary file 2 — Additional file 2: Table S2. Details of gene variants identified in SCD patients from Tanzania. [file 12881_2020_1059_MOESM2_ESM.xlsx]

## Sheet: Sheet1
Table S2: Details of gene variants identified in SCD patients from Tanzania
								SNP Frequency			Exome Aggregation Consortium (ExAC)
Chromosome	Physical Possition	A1/A2	SNP	Gene Name	Observed Mutation in Low/High HbFpartients	cDNA_Change	Protein Change	1000G AFR	1000G EAS	1000G EUR	AFR	EAS	FIN	Pathogenicity
chr2	60460824	A/G	rs7569946	BCL11A	both	exon4:c.T2088C	exon4:p.S696S	0.9486	0.998	0.5984	0.911	0.9988	0.5901	Benign
chr2	60461445	C/A	rs141406273		both	exon4:c.G1467T	exon4:p.E489D	NA	NA	NA	0.0014	NA	0	Benign
chr2	60546134	G/A	rs764771964		both	exon2:c.C222T	exon2:p.S74S	NA	NA	NA	NA	NA	0	Benign
chr6	135185947	A/T	0	MYB	high	exon2:c.A68T	exon2:p.D23V	NA	NA	NA	NA	NA	0	Uncertain significance
chr6	135185948	C/A	0		low	exon2:c.C69A	exon2:p.D23E	NA	NA	NA	NA	NA	0	Uncertain significance
chr7	27163616	G/A	0	HOXA9	both	exon2:c.805dupG	exon2:p.A269fs	NA	NA	NA	NA	NA	0	Benign
chr7	27165195	T/G	0		both	exon1:c.A263C	exon1:p.H88P	NA	NA	NA	NA	NA	0	Benign
chr7	27165204	T/G	0		both	exon1:c.A254C	exon1:p.H85P	NA	NA	NA	NA	NA	0	Benign
chr11	5225702	CA/CAA	0	HBB	high	exon3:c.339dupT	exon3:p.C113fs	NA	NA	NA	NA	NA	0	Pathogenic
chr11	5227002	T/A	rs334		both	exon1:c.A20T	exon1:p.E7V	0.0998	NA	NA	0.0485	NA	0	Pathogenic
chr11	5227013	A/G	rs713040		both	exon1:c.T9C	exon1:p.H3H	0.8835	0.504	0.83	0.8693	0.4963	0.7869	Pathogenic
chr11	5253222	G/GT	rs34879481	HBG2	both	NA	NA	0.2852	0.129	0.3032	0.2429	0.1094	0.2191	Pathogenic
chr11	5253719	C/G	rs183504559		both	NA	NA	0.3964	NA	0.0089	NA	NA	0	Benign
chr11	5253737	T/C	rs112760631		both	NA	NA	0.388	NA	0.008	NA	NA	0	Benign
chr11	5253948	T/C	rs11036474		both	NA	NA	0.3986	0.1319	0.3052	NA	NA	0	Likely benign
chr11	5254010	G/A	rs11036475		high	NA	NA	0.2012	0.7639	0.4791	NA	NA	0	Benign
chr11	5254113	C/T	rs11036476		high	NA	NA	0.1936	0.7619	0.4791	NA	NA	0	Likely benign
chr12	6571010	C/T	rs759024138	CHD4	both	exon39:c.G5580A	exon39:p.L1860L	NA	NA	0	NA	NA	0	Uncertain significance
chr12	6578079	A/G	rs149961532		both	exon36:c.T5178C	exon36:p.Y1726Y	0.0038	NA	0.001	0.0032	NA	0	Uncertain significance
chr12	6581345	C/T	rs559514209		both	exon32:c.G4725A	exon32:p.E1575E	NA	NA	NA	NA	NA	0	Uncertain significance
chr12	6581349	T/A	0		high	exon32:c.A4721T	exon32:p.E1574V	NA	NA	NA	NA	NA	0	Uncertain significance
chr12	6581649	C/T	0		high	exon31:c.G4681A	exon31:p.E1561K	NA	NA	NA	NA	NA	0	Uncertain significance
chr12	6581729	C/T	0		both	exon31:c.G4601A	exon31:p.G1534E	NA	NA	NA	NA	NA	0	Uncertain significance
chr12	6582144	C/A	0		both	exon30:c.G4508T	exon30:p.R1503L	NA	NA	NA	NA	NA	0	Pathogenic
chr12	6583038	T/A	0		both	exon27:c.A4136T	exon27:p.E1379V	NA	NA	NA	NA	NA	0	Pathogenic
chr12	6583239	C/T	0		high	exon26:c.G4019A	exon26:p.R1340H	NA	NA	NA	NA	NA	0	Pathogenic
chr12	6595379	C/A	rs781517431		both	exon14:c.G2076T	exon14:p.V692V	NA	NA	NA	NA	NA	0	Uncertain significance
chr12	6599893	G/A	rs11539542		high	exon10:c.C1362T	exon10:p.V454V	0.1278	0.004	0.1322	0.1268	0.0021	0.1569	Uncertain significance
chr19	1581137	G/A	rs757544695	MBD3	low	exon5:c.C536T	exon5:p.T179M	NA	NA	NA	NA	NA	0	Uncertain significance
chr19	1581210	T/G	0		high	exon5:c.A463C	exon5:p.T155P	NA	NA	NA	NA	NA	0	Pathogenic
chr19	1585156	T/C	rs776675296		low	exon2:c.A73G	exon2:p.M25V	NA	NA	NA	NA	NA	0	Pathogenic
chr19	4054210	C/T	rs7251080	ZBTB7A	both	exon2:c.1022dupC	exon2:p.S341fs	0.1876	NA	NA	0.1972	NA	0	Uncertain significance
chr19	4054642	G/A	rs73534140		high	exon2:c.C591T	exon2:p.A197A	0.1256	NA	NA	0.1975	NA	0	Uncertain significance
chr19	46019259	C/T	0	PGLYRP1	low	exon3:c.G570A	exon3:p.W190X	NA	NA	NA	NA	NA	0	Uncertain significance
chr19	46019260	C/T	0		low	exon3:c.G569A	exon3:p.W190X	NA	NA	NA	NA	NA	0	Uncertain significance
chr19	46019564	G/T	0		high	exon2:c.C371A	exon2:p.P124H	NA	NA	NA	NA	NA	0	Uncertain significance
chr19	46019565	G/T	0		high	exon2:c.C370A	exon2:p.P124T	NA	NA	NA	NA	NA	0	Uncertain significance
chr19	46019567	T/C	0		high	exon2:c.A368G	exon2:p.N123S	NA	NA	NA	NA	NA	0	Uncertain significance
chr19	46022746	G/A	rs28722714		both	exon1:c.C276T	exon1:p.D92D	0.1536	NA	NA	0.1273	NA	0	Uncertain significance
chr19	46022879	TGGG/TGG	0		low	exon1:c.140delC	exon1:p.A47fs	NA	NA	NA	NA	NA	0	Uncertain significance
chr19	12884973	G/A	rs483352841	KLF1	both	exon3:c.C1001T	exon3:p.T334M	NA	NA	NA	NA	NA	0	Benign
chr19	12885926	A/G	rs2072597		both	exon2:c.T304C	exon2:p.S102P	0.4402	0.6111	0.3181	0.5054	0.6791	0.5942	Benign
chr19	12885982	G/A	rs374473630		both	exon2:c.C248T	exon2:p.S83L	NA	NA	NA	NA	NA	0	Benign
